# Supplementary material for: Distribution and treatment needs of soil-transmitted helminthiasis in Bangladesh: A Bayesian geostatistical analysis of 2017-2020 national survey data
Source: PLoS Negl Trop Dis. 2023 Nov 6;17(11):e0011656. doi: 10.1371/journal.pntd.0011656 (PMC10662736; doi:10.1371/journal.pntd.0011656)
Supplement: S4 Appendix — (XLSX) [file pntd.0011656.s004.xlsx]

## Sheet: Sheet 1
District	Number of PSAC	Number of SAC	Number of adults	Number of WRA	Number of all	Lower 95%-BCI of number of PSAC living in areas with prevalence lower than 2%	Lower 95%-BCI of number of SAC living in areas with prevalence lower than 2%	Lower 95%-BCI of number of adults living in areas with prevalence lower than 2%	Lower 95%-BCI of number of WRA living in areas with prevalence lower than 2%	Lower 95%-BCI of number of all living in areas with prevalence lower than 2%	Median number of PSAC living in areas with prevalence lower than 2%	Median number of SAC living in areas with prevalence lower than 2%	Median number of adults living in areas with prevalence lower than 2%	Median number of WRA living in areas with prevalence lower than 2%	Median number of all living in areas with prevalence lower than 2%	Higher 95%-BCI of number of PSAC living in areas with prevalence lower than 2%	Higher 95%-BCI of number of SAC living in areas with prevalence lower than 2%	Higher 95%-BCI of number of adults living in areas with prevalence lower than 2%	Higher 95%-BCI of number of WRA living in areas with prevalence lower than 2%	Higher 95%-BCI of number of all living in areas with prevalence lower than 2%	Lower 95%-BCI of number of PSAC living in areas with prevalence 2%-10%	Lower 95%-BCI of number of SAC living in areas with prevalence 2%-10%	Lower 95%-BCI of number of adults living in areas with prevalence 2%-10%	Lower 95%-BCI of number of WRA living in areas with prevalence 2%-10%	Lower 95%-BCI of number of all living in areas with prevalence 2%-10%	Median number of PSAC living in areas with prevalence 2%-10%	Median number of SAC living in areas with prevalence 2%-10%	Median number of adults living in areas with prevalence 2%-10%	Median number of WRA living in areas with prevalence 2%-10%	Median number of all living in areas with prevalence 2%-10%	Higher 95%-BCI of number of PSAC living in areas with prevalence 2%-10%	Higher 95%-BCI of number of SAC living in areas with prevalence 2%-10%	Higher 95%-BCI of number of adults living in areas with prevalence 2%-10%	Higher 95%-BCI of number of WRA living in areas with prevalence 2%-10%	Higher 95%-BCI of number of all living in areas with prevalence 2%-10%	Lower 95%-BCI of number of PSAC living in areas with prevalence 10%-20%	Lower 95%-BCI of number of SAC living in areas with prevalence 10%-20%	Lower 95%-BCI of number of adults living in areas with prevalence 10%-20%	Lower 95%-BCI of number of WRA living in areas with prevalence 10%-20%	Lower 95%-BCI of number of all living in areas with prevalence 10%-20%	Median number of PSAC living in areas with prevalence 10%-20%	Median number of SAC living in areas with prevalence 10%-20%	Median number of adults living in areas with prevalence 10%-20%	Median number of WRA living in areas with prevalence 10%-20%	Median number of all living in areas with prevalence 10%-20%	Higher 95%-BCI of number of PSAC living in areas with prevalence 10%-20%	Higher 95%-BCI of number of SAC living in areas with prevalence 10%-20%	Higher 95%-BCI of number of adults living in areas with prevalence 10%-20%	Higher 95%-BCI of number of WRA living in areas with prevalence 10%-20%
Bagerhat	87643.8	264088	1.05631e+06	391857	1408038	1609.36	1609.86	13345.4	1356.65	22978.1	17793	27895.5	232243	81930.5	230799	63277.8	204263	782179	299660	1.03179e+06	19534.8	31798.9	213272	59115.7	321197	52151.2	170966	649276	237727	915158	74138	213914	891929	338306	1.18769e+06	780.192	1738.09	6791.41	3418.65	7500.62	5716.61	24115.3	73467.2	24551.7	83092.8	30333.5	104778	368822	146005
Bandarban	48596.8	116518	355824	135533	520940	0	0	0	0	0	28.5321	5.50151	797.01	21.3341	112.592	1367.25	1316.74	9056.27	2092.07	26720.4	112.782	80.2911	1711.84	728.277	2.05539	2247.89	4040.71	21157.7	7972.96	22428.3	28658.7	41782.5	206552	69868.9	309195	339.577	922.183	4995.75	2126.13	4593.88	12106.4	21571.9	84335.4	33088.5	114530	24446.3	60997.1	175250	69093.8
Barguna	60193.7	170651	655675	251363	886520	0	0	0	0	0	0	0	0	0	0	2005.04	1172.63	4064.55	5877.58	4290	10.6295	0.823655	132.443	17.1398	4.12216	4465.83	7542.78	35561.5	15439.8	39959.5	38159.7	114201	441837	180566	563865	648.516	1255.83	5851.26	5883.25	7556.93	18809.6	47083.4	200059	81033.5	311821	36403.8	96842	373593	148613
Barisal	151548	468068	1.59752e+06	615070	2217135	0	0	0	0	0	0	0	0	0	0	4900.15	1335.37	24270.1	2726.9	22746	1143.37	441.164	8432.9	2322.68	10907.6	21012.8	39057.3	208648	68586.9	198180	69559	169895	748673	226870	871069	18738.2	41861.2	164723	63598.3	182678	53912.5	153228	537925	227527	851342	82080	227597	902167	335299
Bhola	156374	433572	1.23728e+06	482347	1.82722e+06	0	0	0	0	0	0	0	0	0	0	236.09	380.851	2119.77	243.203	1180.61	234.286	386.033	3125.61	671.153	1943.37	2150.43	5033.15	18285.6	5349.7	19484.7	4159.67	10490.5	39432	11360.6	40570	4124.72	8195.49	44945.8	13094.4	42397	13236.1	24049.2	97667	28107.5	108117	30132	68947.1	209177	73504.6
Bogra	239044	642534	2.86219e+06	1.10626e+06	3743767	25083	49861.2	221686	21450.3	173587	89181	239122	867310	260845	1.04783e+06	176791	407151	1.5987e+06	593692	2.23736e+06	61739.3	226547	1.20932e+06	510006	1.4935e+06	143039	385761	1.94238e+06	825142	2.64551e+06	206527	574704	2.52508e+06	1.03276e+06	3.42404e+06	378.754	3271.7	6221.44	2472.47	9029.27	2178.92	10849.8	33954.1	11485.6	30245	24281.9	56970.7	273091	119321
Brahamanbaria	314764	770987	2.11644e+06	865253	3202192	0	0	0	0	0	568.462	738.419	7903.83	688.334	1025.68	41799.1	69496	551380	95683.8	47146.8	8991.42	8181.32	292261	13463.4	21115.9	146535	285966	1.0391e+06	407331	1.05601e+06	274810	646428	1.85352e+06	710376	2.59991e+06	14425.5	71545	99665	64264.5	336504	103538	267752	615712	301176	1.27592e+06	180896	451161	1.15724e+06	530832
Chandpur	188240	532399	1.75401e+06	714835	2.47465e+06	20.7473	2.71391	90.717	0	492.314	55198.4	115870	496556	128045	339270	180516	470922	1.59348e+06	601680	2.25099e+06	4730.15	41355	139917	56819.2	97377.9	114060	332092	1.01001e+06	484391	1.7584e+06	174047	510347	1.62654e+06	671588	2.32151e+06	0	481.096	66.8394	34.5589	36.4905	2637.04	12098.7	46757.1	7479.61	37440.3	68499.7	204984	758569	293204
Chittagong	591302	1657296	6.19588e+06	2486790	8444478	7334.43	12320.9	26525.4	2931.31	15264.8	93995.4	226742	1.16836e+06	333920	990575	410286	1.19065e+06	4.66227e+06	1.63336e+06	6.48775e+06	145552	300426	1.40648e+06	340493	315708	407709	1.0311e+06	3844419	1.87791e+06	5.49721e+06	520287	1.44428e+06	5.35922e+06	2.27294e+06	7.70876e+06	2445.44	7477.08	22703.5	6704.2	24363.4	33936.5	119612	250539	93340	330256	219716	815047	2.60722e+06	1.05899e+06
Chuadanga	74634.4	214166	940183	364649	1.22898e+06	118.367	301.776	402.863	82.4511	73.6294	8493.69	13854.7	23981.5	8683.35	22340.6	45258.1	125318	322767	113084	370151	28129.1	87165.5	394938	188859	554187	56522	165206	820058	320225	1.10462e+06	69006.3	199159	908073	348573	1.18457e+06	119.63	444.212	985.027	495.894	1689.25	2589.18	10581.8	38959.9	15247.4	56136.3	22697	67311.8	334729	145031
Comilla	486095	1.34316e+06	4.14774e+06	1.70969e+06	5.977e+06	4687.18	191.473	1573.67	587.138	709.98	205475	411118	1.12029e+06	301928	651976	448404	1.14857e+06	3.374e+06	1.23593e+06	4.81569e+06	28591.6	151026	731662	434715	764889	245375	777027	2.64459e+06	1.25754e+06	4.65854e+06	424667	1.18554e+06	3.76662e+06	1.58097e+06	5.63932e+06	74.9632	2984.67	1231.69	258.604	2616.47	3896.66	30282.4	43877.4	17338.3	119656	118556	641694	1.70631e+06	540502
Cox'S Bazar	259817	677764	1.75927e+06	700701	2.69686e+06	0	0	0	0	0	0	0	0	0	0	324.424	0	355.455	489.86	3029.97	0	0	0	0	0	1130.7	1063.39	19343.4	1676.35	7954.93	101159	88437.6	715120	321480	1.14381e+06	74.2561	19.818	1410.25	277.588	58.8038	29149.4	44228.2	213762	80339	336418	114730	283959	841529	318944
Dhaka	903134	2.40197e+06	12506655	4.66203e+06	15811763	8012.59	7623.37	56192.8	20749.9	101895	412051	368065	1.64831e+06	505944	1.44412e+06	809642	1.97289e+06	1.09475e+07	3.82165e+06	1.36345e+07	90360.5	415221	1.5383e+06	835114	2.14416e+06	449735	1.67952e+06	9516688	3.52714e+06	1.17987e+07	840721	2.28342e+06	1.18585e+07	4.48396e+06	1.51993e+07	418.158	8155.68	10308.3	2739.46	5223.58	6513.34	38738	120752	42990.1	136528	395074	1.26843e+06	6.36217e+06	1.98766e+06
Dinajpur	222690	593349	2.44689e+06	934318	3.26293e+06	0.542866	0	1.39688	0	0	1191.81	3508.24	15356.5	428.933	463.072	54920.9	122478	573941	67644.5	170975	20300.4	60851.2	496155	98146.6	179324	133807	369931	1.59331e+06	448630	1681033	197949	504951	2.12219e+06	836721	3.04268e+06	3586.27	28391.8	130349	52568	94869.5	57467.1	163142	643191	357494	1.20164e+06	115947	339552	1.31117e+06	576020
Faridpur	144957	412583	1.44667e+06	560086	2004206	43.8946	52.0516	223.682	87.8057	174.869	542.157	1118.55	3946.79	1551.29	5419.71	5183.42	80849.4	70274.2	11270.6	88973.5	1788.66	4465.02	16335.5	6842.97	20629.6	25981.9	64273.1	265512	74290.7	311874	120491	322994	1.15257e+06	502898	1.74765e+06	14211.8	12476.2	120180	38500	97617.3	57384.1	140593	506781	218041	727461	89244.3	271966	941013	375970
Feni	117914	328035	1.14341e+06	463614	1.58935e+06	3928.16	277.311	5883.9	66.0238	13681.8	70525.2	158766	531313	100108	320502	103412	289663	971697	369243	1.19673e+06	12546.6	30917.5	127402	49626.5	309212	42620.7	144087	549045	290000	1.07769e+06	100868	294316	1.00884e+06	433234	1.48322e+06	0	0.931801	20.8658	0	4.3678	526.584	4530.09	10173.5	4812.11	17030.2	21907.4	152680	544062	212759
Gaibandha	196321	508146	1.86729e+06	730686	2.57176e+06	0	0	0	0	0	103.397	173.605	277.701	76.5217	174.861	15978.7	17002.6	32107.6	3218.97	33221.4	987.765	2145.45	5959.75	2051.46	7823.59	43084.5	69059.1	281849	75217.8	214014	169311	406353	1.5247e+06	558010	1.8829e+06	10041.3	27270.6	146856	39423.4	61567.1	78055.6	194158	750460	288143	1.05626e+06	125183	332104	1.27655e+06	486685
Gazipur	358947	927877	4619698	1.82262e+06	5906522	13244.7	3405.94	96072.6	6585.49	32689.9	90740	165230	1.40092e+06	328444	1.18147e+06	246361	528307	3.25261e+06	1.10032e+06	3.4122e+06	107891	306490	1.32453e+06	703996	1.73987e+06	226311	659958	3.00373e+06	1.38292e+06	4.25873e+06	321509	834727	3.98119e+06	1.69217e+06	5.49025e+06	685.02	4794.58	18721.2	8265.14	24361.3	7229.96	35652.2	93503.2	40538.3	150816	98718.1	272472	1.29124e+06	381567
Gopalganj	83594.8	241747	792074	304939	1.11742e+06	0	0	0	0	0	1045.25	1516.33	5403.1	948.506	1351.71	33579	65980.7	218229	71276.7	482352	15630.5	3487.59	148551	12171.4	96405.7	58580.4	164477	518420	214413	745920	75265.1	223039	733925	278256	1.06069e+06	819.781	1665.2	11194.8	5736.8	4105.58	16310.1	49964.5	210805	61985.8	273857	48876.9	142246	448071	181522
Habiganj	224114	534705	1.60038e+06	635359	2.3592e+06	0	0	0	0	0	0	0	0	0	0	109.309	2855.74	33524.4	661.438	38.0169	941.878	349.942	14920.1	641.852	3392.2	25406.3	51512.9	302759	43878.2	136169	131616	314730	933153	294289	1.15711e+06	28138.9	52888.6	236699	69199.2	286849	93181.1	206551	695316	258146	1.0398e+06	139620	324472	978908	410529
Jamalpur	184722	492678	1.72972e+06	671218	2.40712e+06	3.44325	7.63762	0	0	0	116.607	346.565	1210.57	240.23	758.769	3415.77	2102.21	23041.2	1018.21	3421.23	861.617	1583.47	4785.32	2734.86	10275.9	20768.3	36882.8	174386	44736.3	90833.5	112526	214619	1.15283e+06	276980	1.02034e+06	12477.1	20739.4	31050.4	22362.9	142800	53711	137043	474835	176642	592694	105591	265834	1.02893e+06	369687
Jessore	183732	524946	2.31274e+06	892541	3021417	6179.69	17724.1	33683.5	8442.82	22283.2	59870.2	132319	590616	174508	762322	126903	376199	1.5285e+06	567576	2.27769e+06	56277	147268	774163	315864	733744	118240	364374	1.66606e+06	678977	2.14887e+06	165974	484158	2.11616e+06	854391	2.85745e+06	14.2655	144.476	1110.32	130.401	149.117	1571.85	10631.5	31900.4	7207.49	12663.1	22919	111508	337360	148258
Jhalokati	42351.5	137000	483392	185990	662743	0	0	0	0	0	0	0	0	0	0	275.143	1145.35	3380.18	3029.69	1783.81	0	0	0	0	157.286	6387.53	10564.2	51150	25274.1	79346.3	34859	100199	319520	148049	471997	319.949	1748.35	13357	1391.74	50962.9	16157.7	51353.8	194752	75395.4	299943	27384.7	87744.8	331032	120541
Jhenaidah	117441	339065	1.45262e+06	555468	1909128	14269.5	48811.3	135485	31001.1	65276.6	52724.4	136961	454297	135690	618989	87233.7	225260	908132	304018	1.29595e+06	29065.2	106439	535995	249613	598254	63679.4	194860	991553	416514	1.27184e+06	100492	281446	1.27985e+06	509917	1.78804e+06	28.7969	1138.51	773.981	887.445	826.084	948.688	4818.65	12739	4025.7	17219.1	3919.18	13532.3	89348.6	16899.1
Joypurhat	54632.3	152569	746963	285339	954164	1063.27	1858.97	524.769	290.282	767.045	10751.8	22066.9	27465.1	7618.4	22747.1	23330.1	49385.7	155634	34822.2	199661	31199	100175	580976	244372	748873	43448.7	124409	694889	268656	912957	51127.5	144520	734605	279895	941652	17.8499	386.758	944.259	551.579	377.037	535.301	3667.7	18076.6	5998.99	8877.89	3310.75	13255.1	78089.3	31455.1
Khagrachhari	56728.3	155415	500600	190931	712743	0	0	0	0	0	223.845	521.947	2232.7	312.855	1597.68	417.746	1286.34	5139.51	1271.52	5315.31	253.817	447.339	2248.06	1120.92	2954.02	483.942	1380.91	5187.44	2368.18	7065.46	3888.84	2166.81	17114.7	3326.65	11723.5	181.921	508.909	1770.72	772.153	2737.06	338.958	874.037	3946.13	1422.64	4666.67	14701.8	13861.7	72742.4	12873.1
Khulna	130695	386417	1749003	664110	2.26611e+06	4344.69	9751.49	96042.1	18705.4	101128	36855.2	85999.3	471330	172047	558239	86883.8	269067	1.28062e+06	451965	1.67107e+06	36023.8	94269.5	404957	187778	492284	80472.3	256191	1.13289e+06	438681	1.52383e+06	114989	327453	1.48306e+06	570784	1.98246e+06	161.316	705.133	2387.68	360.852	786.961	3480.14	16980.8	65748.3	18066.3	36241.5	43404.8	109646	364763	160244
Kishoreganj	290919	736190	2184899	846774	3212008	0	0	0	0	0	114.109	239.962	1185.25	366.804	1032.22	745.009	1040.4	6661.86	1258.02	3062.72	233.487	571.953	1915.57	788.025	3173.03	1817.12	3667.14	12843.9	5169.48	12626.1	75421.8	242093	662417	290831	150822	632.458	2042.42	8332.21	2450.28	10165.1	19172.4	18490.3	90591.2	42971.6	31510.9	130036	322479	1.01195e+06	431788
Kurigram	175441	454123	1.63142e+06	645495	2.26098e+06	0	0	0	0	0	0	0	0	0	0	7957.91	10420.8	68405.5	46429.1	105684	148.064	16.2325	446.926	167.085	11.3202	32279.9	59378.4	328214	75507.7	230981	139235	322355	1.27908e+06	495821	1.97085e+06	8839.82	10398.2	40602.1	7308.67	16820.7	60228.9	156175	618066	252055	815503	107502	290706	998832	392555
Kushtia	128173	361803	1.56504e+06	599263	2.05501e+06	0	6.04114	0	0	0	108.237	219.834	664.883	112.248	201.081	3216.59	14079.8	68996.9	2166.12	10700.7	4068.83	19727.7	41087	23024.1	44137.1	38196.6	99987.8	400972	133604	402237	87943.1	235332	1.22926e+06	365400	1.42264e+06	20426.4	61308.7	173783	89058.2	349800	52793.4	146641	619023	275167	908681	80791.2	234539	1.00789e+06	391952
Lakshmipur	167163	454603	1.364e+06	564869	1.98577e+06	0	0	0	0	0	1002.04	1831.09	11192.3	1302.18	3784.99	38007.1	87057.8	252845	21484.6	172446	26781.9	35061.8	209133	44787.4	199982	98114.6	244249	872907	311201	1.04697e+06	148054	396664	1.25315e+06	485138	1.79104e+06	7540.74	37722.3	33106.3	36524.4	116734	44191.7	144997	340141	179799	644331	94085.3	266081	751248	335799
Lalmonirhat	103614	282478	978479	377654	1.36457e+06	0	0	0	0	0	0	0	5.13053	0	0	14036.6	12234.3	200644	8706.1	95704.7	104.571	203.701	2794.02	11.9534	34.2512	22807	47188.2	253732	46204.1	88822.8	85380	215223	841597	321386	1.19635e+06	3763.53	9034.74	26823.2	12641.1	9709.18	38380.4	89933.6	294697	148627	481772	60431.3	180191	569168	241475
Madaripur	85400.8	257650	831648	320038	1.1747e+06	0	0	0	0	0	9.53775	9.98085	29.2729	4.66029	0	4467.38	7196.38	16980.4	3802.12	47869.5	284.637	702.03	3625.47	544.465	2276.55	6521.52	14056.8	52329.5	17418.4	33879.8	66303.5	208717	682942	236254	979268	1293.2	6562.53	15198.9	4979.33	9737.67	23435	62968.5	217203	82860.6	280246	51316.6	150129	491103	203176
Magura	67713.3	195257	735446	281991	998416	2088.57	1763.68	4470.71	4110.49	3941.61	29001.8	67658.8	209118	68599.6	337942	56331.9	164286	640659	252272	896482	11130.2	29373.2	90367	28858.5	101284	36200.1	119387	499860	198974	645957	61945.8	177366	678394	268263	954785	32.1272	478.592	12.0976	7.33904	243.767	888.915	3843.89	8960.29	3285.47	12178.8	11504.8	52094.6	129136	45554.7
Manikganj	95471.9	264323	1.1077e+06	425086	1.46749e+06	3634.63	4039.77	24732.7	4912.09	27355.3	17794.2	28711.3	138870	38055.2	159376	38012	103516	394721	136731	595852	55794.6	154622	689665	285340	859290	75487.3	225886	943492	377468	1.27273e+06	89196.7	251337	1.0527e+06	405547	1.40955e+06	459.665	1718.84	4471.8	2031.9	6265.82	1290.99	6500.48	15467.2	5831.55	16523.5	5578.62	21918.8	94312.8	30817.8
Maulvibazar	175641	471138	1.54021e+06	619200	2.18699e+06	0	0	0	0	0	22.875	36.995	328.895	40.3908	211.794	294.009	822.138	5326.58	458.981	2652.01	23079.8	32484.4	168758	45025.4	135777	45219.7	96626.8	362746	107193	446406	70810.4	165585	568752	202370	800700	70217.4	177046	586174	273311	962294	89180.2	232804	765400	339505	1.20069e+06	111922	285215	960419	390302
Meherpur	39987.7	113903	533833	208841	687724	0.443274	0	0	0	0	4304.29	9965.58	15374.2	2023.29	6263.24	29964.7	76031.6	242985	82942.9	320118	7830.89	29962.2	161401	63301.1	224152	29836.4	87063.2	454421	179321	603968	37094.4	107954	518482	202275	665940	6.23284	344.757	145.281	47.7202	281.111	872.003	4540.14	17882.9	6049.61	30327.3	22061.4	53204	278158	124568
Munshiganj	104455	288703	1.14454e+06	443647	1.53769e+06	12446.3	599.629	2523.72	1776.41	80447.3	89863.2	203716	734177	290656	1.11021e+06	100806	272100	1.10841e+06	412281	1.46104e+06	3378.24	15376.9	30603	27681.8	61938.9	13914.4	79947.2	398095	147553	419330	81239.4	245697	1.02882e+06	397722	1.39055e+06	9.24117	515.692	776.292	143.801	208.108	643.527	3548.57	8602.54	3374.79	11464.9	7742.74	77946.6	316571	111715
Mymensingh	472897	1.22433e+06	3.96173e+06	1511623	5658958	6.19892	3.17583	264.5	28.6157	0	5534.61	9699.8	33315.5	3903.7	7088.5	88268	249309	818390	280346	794428	77443.3	200094	912155	185315	848453	308617	691198	2.47309e+06	900999	3.44779e+06	418778	1.02898e+06	3.53528e+06	1.36698e+06	5.11352e+06	23295.6	66219.5	100579	61014	329168	115992	351474	1.03989e+06	465928	1.59049e+06	248031	634432	2.0259e+06	843772
Naogaon	162155	449949	2.13257e+06	824350	2744669	568.91	4471.4	8576.44	1254.27	1431.8	15478.2	44861.9	106905	22248.8	66043	41672.1	128501	373107	89205.2	484647	96798.9	246990	1.17914e+06	467726	1.53884e+06	128748	333923	1.714e+06	657014	2.27438e+06	148698	400533	2.00114e+06	766232	2.63026e+06	1424.02	13768.7	49630.8	16186.2	48207.8	12048.4	51826.8	270182	113387	281468	47164.4	154870	644754	282698
Narail	53732.6	151643	550917	211115	756292	91.3273	519.554	4021.41	366.401	2711.82	21105.7	41466.8	207884	64467.9	323935	48321.5	130870	507774	197389	713806	4961.47	20429.9	39774.9	13205.3	41467.2	31315.1	98885.6	331226	136432	414796	48012.2	137899	497468	198511	695971	21.0769	48.784	0	2.81805	0	607.227	2362.82	7208.35	2543.52	8709.72	13524.8	43944.8	114557	58491.5
Narayanganj	250707	660061	2.77089e+06	1.09591e+06	3.68165e+06	38.4213	0	0	0	0	1371.26	2871.92	11761.7	4574.76	14687.5	13879.3	29441.1	37253.5	11366.9	81818.3	1606.78	3378.07	14506.7	5726.52	18554.2	27776.7	42956.3	231125	66597.9	160740	219077	513243	2.421e+06	829489	3.32027e+06	2523.92	4666.39	33318.1	9631.41	36152.8	82413.8	215910	1.02492e+06	393521	1.27417e+06	171890	444956	1.87173e+06	736422
Narsingdi	200800	547945	1.80124e+06	711774	2.54998e+06	20771.8	40852.5	103475	38787.4	63023	140103	270085	1.17041e+06	361832	1264517	187527	491735	1.62662e+06	635682	2.32262e+06	9073.6	42383.9	134258	57418.4	177143	55532.3	217299	537187	311597	1.08918e+06	165416	436547	1.36357e+06	571957	2.21918e+06	1137.71	5220.45	9584.7	4299.81	22123.1	3791.51	12416.7	35723.2	14782.2	52861.5	35775.5	150651	390637	186217
Natore	115888	317118	1.42345e+06	551519	1.85645e+06	6681.06	2726.66	48727.8	1816.59	13571.5	35805.4	50588.6	450777	87730	318940	87050.5	177263	1.03916e+06	298955	1.08662e+06	28679.7	137112	381227	250965	757294	76513.8	252792	929440	438115	1.47258e+06	105956	299429	1.2706e+06	522226	1.7486e+06	32.0054	625.817	1919.9	653.95	2656.55	985.623	5412.48	20137.2	7036.53	24198.4	12977.7	37388.8	283177	126450
Nawabganj	132370	362368	1.30888e+06	530041	1.80362e+06	437.873	2962.22	2036.04	407.768	2106.92	5766.81	22059.1	39199.6	6517.69	22580.3	24321.1	66478	126603	31559.2	181060	90800.6	250368	913910	391358	1.28898e+06	115514	300183	1.13238e+06	465402	1623256	124151	326506	1.22404e+06	499525	1.71836e+06	1904.4	10536.7	28650.8	14770.3	39233.1	7954.43	31816.1	119149	48276	116261	22421.5	82415	330777	113526
Netrakona	213122	538331	1.62001e+06	607315	2.37147e+06	0	0	0	0	0	11.5966	6.02118	14.8039	3.49972	0	767.4	2046.98	6781.41	888.683	2572.43	710.315	510.901	2942.42	1179.66	3857.16	11277.6	18426.1	78245.3	23880.9	51326.4	92074.9	217899	758480	192360	629082	12798.3	7860.4	48065.3	5810.9	30264.7	62391.4	120395	398436	169465	556755	116892	250974	826134	340638
Nilphamari	156158	411822	1.41159e+06	551162	1.97957e+06	0	0	0	0	0	0	0	0	0	0	14935.8	9674.67	198144	2479.85	2343.37	16.6779	0.82	97.3996	27.6838	0	16883	42589.7	256010	34891.8	64253.5	136744	303522	1.20018e+06	473744	1.59371e+06	4619.61	3030.5	8033.2	11488.1	2783.18	44239.9	148690	504399	202328	612923	95718.9	263324	955189	373594
Noakhali	305540	827298	2.36187e+06	987034	3.49471e+06	125.843	82.5991	321.137	0	244.963	12257.2	33162.6	134087	12159	55610.1	121161	301106	968498	230613	827395	112988	209578	815183	234774	973751	204900	545276	1.59638e+06	633295	2.41988e+06	272584	732464	2.12077e+06	886596	3.12276e+06	4758.33	14454.5	12726.1	17726	130197	52153.9	130229	462089	224859	721509	135773	425388	1.09534e+06	448762
Pabna	201293	526258	2.06761e+06	800162	2.79516e+06	0	0	0	0	0	16.1379	12.7057	154.331	13.1481	25.3645	1079.06	2182.39	16394.4	2201.94	1359.02	5561.48	5605.04	29829.7	11240.5	30735.2	25515.2	54438.9	260616	72024	246715	97936.6	237575	971791	372813	878358	39315.6	74895.5	328338	113767	320266	79273.3	206647	821883	354295	1.18023e+06	113863	296070	1.20761e+06	469144
Panchagarh	84466.2	218330	799579	312509	1.10237e+06	0	0	0	0	0	0	0	0	0	0	401.379	7974.15	5572.08	366.843	2742.97	0.226964	3.53408	0	0	0	937.945	1191.71	7677.02	1527.39	6605.57	56496.7	148705	543168	143425	659051	435.302	462.824	395.943	307.241	152.291	16531.7	19551.6	140646	30418.6	70080.1	48313.2	114537	432499	192216
Patuakhali	115504	333385	1.14492e+06	439734	1.5938e+06	0	0	0	0	0	1.02168	0	69.3554	11.0526	6.49466	6223.71	16090	52284.1	22446.6	33270.7	342.75	79.7835	2393.08	322.19	1209.95	14091.5	29507.7	134398	42846	153034	49000.4	135013	513284	225602	722861	13806	9765.67	95287.1	25291.6	100843	34379.4	88240.5	358237	123697	489303	58954.4	163367	598592	220658
Pirojpur	71776.8	212728	800972	301180	1.08548e+06	0	0	0	0	0	63.5383	119.275	613.829	283.972	536.292	10731.3	24775	100747	45142.1	41632	1132.24	585.111	14941.9	1598.56	4281.49	25367.9	56098.6	276301	120004	354752	60517.3	181036	715063	256940	901491	3611.56	11647.5	56866.7	3679.81	63121.5	24406.8	76287.1	275627	107734	459183	40768.3	131956	464627	197058
Rajbari	78070.9	215920	836109	319645	1.1301e+06	14858.3	23220.9	36352.3	85810.9	240485	60374.2	156958	577704	212318	841939	72481.2	192780	791330	294252	1.081e+06	5058.12	20996.9	40679.8	24044.5	41558.1	16734.6	56113.8	254349	103114	274673	61256.4	181706	740209	229757	874364	48.4359	765.243	778.823	59.8153	225.778	759.639	2640.43	7394.76	3499.48	10920.2	3910.27	10114.3	42039.5	7980.39
Rajshahi	166573	489395	2.24558e+06	874877	2.90155e+06	2554.79	11847.5	32661.9	3909.71	7174.8	16629.3	48041.1	212990	31432	96347.3	38116.2	120480	539002	131771	411334	113684	327478	1.55188e+06	655448	2.18992e+06	141375	397277	1885099	779033	2.62038e+06	157562	449435	2.07251e+06	836495	2.79786e+06	783.899	8185.87	29392.7	6059.6	33458.2	6999.14	38951.8	135588	48503.2	140753	26733.5	115138	433091	171837
Rangamati	51095.9	143360	503280	187444	697736	0	0	0	0	0	77.9459	239.933	1337.33	64.1886	646.153	1043.7	2726.58	15718.8	2773.67	14290.7	308.978	500.886	1239.97	236.151	1109.42	1513.93	3689.76	14577.4	6027.04	18633.6	11027.1	15520.2	84298.6	30937.4	101742	793.923	1820.61	6868.24	1942.35	7920.18	3780.9	7925.87	47259.8	15060.1	33607.9	15858.7	34807.8	149322	64530.4
Rangpur	218697	601337	2.35363e+06	902606	3173660	0	0	0	0	0	0	0	0	0	0	242.522	1097.92	10408.1	335.346	84.5694	14.1604	7.0912	106.22	20.0261	14.4984	2683.86	2179.28	24048.4	2372.1	3731.33	119895	289197	1.48195e+06	465854	1.31748e+06	587.164	685.661	2133.52	976.768	2360.22	36373.6	35088.3	271441	57773.6	80821	122788	275099	1.19088e+06	464274
Satkhira	119140	355135	1.55684e+06	605183	2.03112e+06	14683.7	32916.9	190126	44726.4	205669	36033	104913	488230	158871	570673	64135.5	180200	857300	319995	1.15342e+06	52544.2	166196	653626	272511	831444	78691.6	237878	1.01546e+06	423499	1394019	96924.1	301978	1.29132e+06	528666	1.74635e+06	36.693	210.332	2906.44	368.871	79.0975	1011.14	4296	18508.6	6263	13422	7731.11	20254.2	89524.1	32595.3
Shariatpur	94089.3	270901	826164	322019	1.19115e+06	0	0	0	0	0	1819.89	984.109	7301.89	563.398	2384.37	56527.4	120071	407509	71476.6	426096	4818.89	16757.2	100006	25879.8	35536.9	63767.7	167988	560190	222696	786291	87897.7	250516	762681	305960	1.11608e+06	192.872	1091.82	4061.48	3710.25	3537.16	12398.1	73967.7	189972	78061.1	254241	56478.8	162356	478727	202452
Sherpur	112529	299050	1.00282e+06	383344	1.4144e+06	0	0	0	0	0	0	0	0	0	0	2223	56.3277	490.688	48.9978	50.1033	0	0	0	0	0	447.719	241.078	2127.67	263.234	1139.2	80841.3	110714	763472	127532	643674	59.0186	32.9591	337.197	107.342	375.382	16493.5	15185.4	98312.9	23512.7	63379.3	67155.5	168058	672234	262707
Sirajganj	267721	702956	2.51206e+06	974849	3.48274e+06	3.3563	5.91641	110.52	0	0	88.3772	212.223	1008.66	186.347	486.806	1192.14	2369.84	9719.25	1569.97	2454.67	9529.88	17816.5	93975.3	19119.8	53427.4	26401.1	59006	234468	69463.8	254177	45965.6	109115	401902	132009	457185	41436.8	97033.4	352041	128911	506979	56333	132685	507357	195073	772992	79380	176290	778695	290487
Sunamganj	294588	676568	1.88634e+06	723879	2.8575e+06	0	0.0685839	0	0	0	42.1858	113.649	98.6382	47.1936	108.302	124.815	331.34	670.664	231.946	964.058	305.213	579.69	1887.45	682.644	1970.17	1219.87	1590.39	5856.75	1580.41	4905.57	6647.08	10768.9	31960.4	11883.3	37808.7	8862.83	9861.74	41935.2	10713.7	23144.9	17814.9	27733.5	99025.3	27992.7	110650	33855.8	57986.9	192200	63363.6
Sylhet	376510	973640	2.99511e+06	1.18437e+06	4345262	4699.48	28701.8	26380.8	7678.07	12882.1	125004	406157	652466	245428	915517	275138	712410	1.81275e+06	633680	2.86495e+06	94453	219772	1.07458e+06	489246	1.34411e+06	214002	477325	1.96926e+06	831860	2.95056e+06	318913	785370	2.67537e+06	1.08406e+06	3.87364e+06	3251.96	9536.7	29607.6	10937.4	36649.1	8507.89	33852.2	85578.8	50200.7	111401	118403	249398	880416	332592
Tangail	250951	694346	2.8397e+06	1.10964e+06	3.78499e+06	154.104	147.862	10829.8	163.662	1856.77	17878.8	34880.7	337758	37150.3	134687	150316	279590	1.50789e+06	438221	1.34264e+06	89186.9	271557	1.21115e+06	505205	1.56469e+06	200216	528506	2.23914e+06	929498	3.34015e+06	237405	633302	2.60998e+06	1.06961e+06	3.66417e+06	956.784	5429.01	20413.6	5809.64	18850.9	12052.6	73601.4	141525	80523.9	158383	81250.3	289706	886849	431807
Thakurgaon	111871	300882	1.10433e+06	429288	1.51708e+06	0	0	0	0	0	985.029	1054.69	4444.61	196.038	249.352	57978.2	146808	362892	70582.1	373206	12848.4	18936.7	14142.3	7274.32	13794	72693.1	183936	740472	258268	962889	102693	268006	971039	397097	1.44495e+06	161.441	1665.52	23294.5	2029.33	6836.88	25816.6	68314.3	223215	134886	425877	74091.2	189122	656504	276928
[truncated: 61 more columns]
